# Supplementary material for: Extending Cardiac Functional Assessment with Respiratory-Resolved 3D Cine MRI
Source: Sci Rep. 2019 Aug 9;9:11563. doi: 10.1038/s41598-019-47869-z (PMC6689015; doi:10.1038/s41598-019-47869-z)
Supplement: Supplementary file 1 — Supplementary File [file 41598_2019_47869_MOESM1_ESM.zip]

Archive with 3 entries (2 files):
- Supplements.docx
- __MACOSX/
- __MACOSX/._Supplements.docx
